# Supplementary material for: Biomass prediction and shoot growth characterization of single-staked yam plants using UAV imagery
Source: Front Plant Sci. 2026 Apr 1;17:1776315. doi: 10.3389/fpls.2026.1776315 (PMC13079368; doi:10.3389/fpls.2026.1776315)
Supplement: Supplementary file 1 [file DataSheet1.zip]

Archive with 4 entries (3 files):
- Supplementary data sheet/
- Supplementary data sheet/Supplementary Figure 1.docx
- Supplementary data sheet/Supplementary Figure 2.docx
- Supplementary data sheet/Supplementary Table 1.docx
